# Supplementary material for: An ELISA-Based Alternative to Mouse Bioassays for Quantitative Evaluation of Tetanus Toxin
Source: Toxins (Basel). 2026 Mar 9;18(3):133. doi: 10.3390/toxins18030133 (PMC13030088; doi:10.3390/toxins18030133)
Supplement: Supplementary file 1 [file toxins-18-00133-s001.zip]

Archive with 1 entries (1 files):
- toxins-4154174-SI.pdf
